# Supplementary material for: Photobiomodulation Controls Keratinocytes Inflammatory Response through Nrf2 and Reduces Langerhans Cells Activation
Source: Antioxidants (Basel). 2023 Mar 21;12(3):766. doi: 10.3390/antiox12030766 (PMC10045240; doi:10.3390/antiox12030766)
Supplement: Supplementary file 1 [file antioxidants-12-00766-s001.zip]

Archive with 1 entries (1 files):
- antioxidants-2190024-supplementary.pdf
